# Supplementary material for: How do plant demographic and ecological traits combined with social dynamics and human traits affect woody plant selection for medicinal uses in Benin (West Africa)?
Source: J Ethnobiol Ethnomed. 2024 Feb 9;20:15. doi: 10.1186/s13002-024-00655-2 (PMC10854095; doi:10.1186/s13002-024-00655-2)
Supplement: Supplementary file 1 — Additional file 1. Table A1. Total sampled species per phytodistrict. [file 13002_2024_655_MOESM1_ESM.xlsx]

## Sheet: Supplementary_file
Phytodistricts		Life forms	1		2		3		4		5		6		7		8		9		10
Families	Species		UV	IVI	UV	IVI	UV	IVI	UV	IVI	UV	IVI	UV	IVI	UV	IVI	UV	IVI	UV	IVI	UV	IVI
Meliaceae	Khaya senegalensis (Desv.) A. Juss.	Tree	1.29167	0	0.439024	3.27969	0.484848	0	0.753425	0	0.16	0	0.222222	2.88697	0.483051	6.97468	0.666667	0	0.559633	7.3607	0.471698	0
Sapotaceae	Vitellaria paradoxa C. F. Gaertn.	Tree	0.416667	0.818364	0.317073	0	0.212121	0	0.273973	0	0.04	29.5269	0	32.4225	0.169492	53.0836	0.137255	23.3517	0.247706	26.4761	0.188679	30.0127
Rubiaceae	Nauclea latifolia Sm.	Tree	0.125	0	0.146341	0	0.151515	0	0.356164	4.98595	0	0.276134	0.111111	3.55953	0.169492	0	0.254902	0	0.431193	2.1021	0.245283	3.52646
Fabaceae	Pterocarpus erinaceus Poir.	Tree	0.125	0	0.317073	1.10773	0.181818	0	0.0821918	0	0.44	14.581	0.190476	6.05074	0.177966	12.6945	0.0980392	9.94542	0.192661	20.2338	0.0943396	10.1047
Fabaceae	Parkia biglobosa (Jacq.) G. Don	Tree	0.0833333	0	0.170732	0.650626	0.121212	0	0.150685	0	0.4	2.18159	0.111111	4.68202	0.0762712	0	0.176471	0.963777	0.348624	5.14933	0.0943396	3.38962
Bignoniaceae	Kigelia africana (Lam.) Benth.	Tree	0.208333	0	0.0487805	0	0.333333	0	0.150685	0	0	0	0.15873	0.229237	0.0932203	41.2583	0.235294	0	0.0917431	0	0.113208	0
Annonaceae	Annona senegalensis Pers.	Shrub	0	0	0.146341	0	0	0	0.0958904	0	0.08	3.59602	0.190476	2.06558	0.0677966	0	0.0196078	0	0.330275	0	0.150943	2.25174
Fabaceae	Prosopis africana (GuilI. & Perr.) Taub.	Tree	0.25	0	0.097561	0	0.0909091	0	0.150685	28.2861	0	1.51843	0.015873	1.3989	0.0508475	4.15367	0.0392157	4.32295	0.220183	7.85098	0.132075	2.92041
Fabaceae	Piliostigma thonningii (Schum.) Milne-Redh.	Shrub	0.0416667	0	0.0243902	2.59835	0.333333	0	0.136986	0	0.04	4.87724	0.222222	6.0967	0.127119	4.82842	0.117647	4.07742	0	5.32553	0	9.29601
Moraceae	Treculia africana Decne. Ex Trecul	Tree	0.125	0	0.243902	0	0.030303	0	0.30137	0	0.04	0	0.174603	0	0.0762712	0	0	0	0	0	0	0
Phyllanthaceae	Hymenocardia acida Tul.	Shrub	0.166667	0	0.0487805	0	0.333333	0	0	0	0.04	3.50447	0.111111	6.35519	0.0254237	1.08507	0.235294	0	0	0	0	0
Combretaceae	Terminalia leiocarpa (DC.) Baill.	Tree	0	0	0.170732	4.60483	0.0909091	0	0	0	0.04	23.4507	0.238095	10.933	0	44.0926	0.196078	16.9378	0.183486	23.0475	0	9.81554
Ochnaceae	Lophira lanceolata Tiegh. ex Keay	Tree	0.0833333	0	0.0487805	0	0.0909091	0	0.0821918	0	0.08	0	0.0952381	8.84034	0.20339	0	0.0784314	0	0.0733945	0	0.0566038	0.867856
Bignoniaceae	Newbouldia laevis (P. Beauv.) Seem.	Shrub	0.208333	7.08985	0.097561	5.02215	0.121212	0	0.150685	0	0	2.78844	0.0952381	2.633	0.0847458	0	0.0784314	0	0	0	0	0
Fabaceae	Cassia sieberiana DC.	Shrub	0	0	0.121951	0	0	0	0	0	0	0	0	0	0	0	0.0392157	0	0.311927	0	0.358491	0
Annonaceae	Uvaria chamae P. Beauv.	Shrub	0.166667	0	0.0731707	0	0.121212	0	0.232877	0	0.04	0	0.0634921	0	0.059322	0.532363	0.0196078	0	0	0	0	0
Fabaceae	Detarium microcarpum Guill. & Perr.	Tree	0.291667	0	0.0243902	0	0.030303	0	0.0684932	0	0	0	0.015873	3.83209	0.0677966	0.532363	0.0392157	3.02715	0.174312	2.44285	0.0188679	7.66722
Meliaceae	Pseudocedrela kotschyi (Schweinf.) Harms	Tree	0.0416667	0	0.170732	0	0.0606061	0	0.0136986	0	0	5.84936	0.031746	4.12879	0.0677966	11.8164	0.0588235	0	0.110092	6.28705	0.169811	0
Anacardiaceae	Lannea barteri (Olïv.) Engl.	Tree	0.0833333	0	0.097561	1.33951	0.0606061	0	0.178082	0	0	10.8732	0.0793651	5.0755	0.118644	0	0.0588235	0	0.0183486	0	0	13.7982
Fabaceae	Afzelia africana Pers.	Tree	0	0	0.0487805	0	0.181818	7.60229	0.219178	0	0	10.4509	0.047619	9.7338	0.0932203	0	0.0980392	18.2718	0	3.65615	0	5.07977
Combretaceae	Terminalia schimperiana Hochst	Tree	0.0833333	0	0.097561	0	0.0909091	0	0.123288	0	0.04	33.5312	0.0634921	0	0.110169	0	0.0784314	0	0	0	0	0
Euphorbiaceae	Jatropha gossypiifolia L.	Shrub	0	0	0	0	0.151515	0	0.123288	0	0.04	0	0.142857	0	0.0338983	0	0.117647	0	0	0	0	0
Combretaceae	Combretum collinum Fresen.	Tree	0	0	0.0731707	0	0.030303	0	0.0684932	0	0	0	0.031746	0	0.0338983	0	0	16.9152	0.256881	4.35986	0.113208	5.81395
Rubiaceae	Gardenia ternifolia Schumach. & Thonn.	Shrub	0	0	0.0243902	0	0.181818	0	0.0547945	0	0	1.1627	0.047619	1.30177	0.0254237	1.08507	0.0980392	0	0.0733945	0	0.0943396	0.93638
Fabaceae	Burkea africana Hook.	Tree	0	0	0.268293	0	0.0909091	0	0	0	0	17.1818	0.047619	11.614	0.0423729	14.5118	0.0784314	5.39234	0.0275229	5.81552	0.0188679	9.7978
Combretaceae	Terminalia engleri Gere & Boatwr.	Tree	0	0	0.0243902	0	0.030303	0	0.136986	0	0	10.4581	0.190476	1.99011	0.059322	0	0.0196078	1.25199	0.0917431	1.2733	0.0188679	3.20173
Malvaceae	Bombax costatum Pellegr. & Vuillet	Tree	0.0416667	82.6123	0.097561	7.81049	0.0909091	0	0	0	0	0	0.047619	0	0.0254237	0	0.0588235	13.2047	0.192661	12.0362	0	4.64076
Rubiaceae	Morinda lucida Benth.	Tree	0.166667	0.815081	0.0731707	1.33788	0.0606061	0	0	0	0	0	0.0952381	0	0.0338983	0	0.0588235	0	0	0	0	0
Anacardiaceae	Lannea acida A. Rich.	Tree	0	0	0.097561	0	0.121212	0	0	0	0	1.67503	0	4.04559	0.0169492	2.25149	0.0980392	9.46588	0.110092	11.7067	0.0188679	0
Malvaceae	Cola millenii K.Schum.	Tree	0.0833333	9.30022	0	3.27565	0.121212	0	0.0684932	0	0	0	0.015873	17.2346	0.0677966	0	0.0980392	0	0	0	0	0
Gentianaceae	Anthocleista vogelii Planch.	Tree	0	0	0	0	0.030303	0	0.0136986	28.5361	0.12	0	0.126984	0	0.161017	0	0	0	0	0	0	0
Ebenaceae	Diospyros mespiliformis Hochst. ex A.DC.	Tree	0	0	0.0487805	0	0.030303	43.5351	0.0136986	1.65829	0.04	0	0.111111	2.92398	0.0169492	9.30399	0.0392157	4.75573	0.0917431	6.56683	0.0566038	8.29261
Moraceae	Ficus vallis-choudae Delile	Tree	0.125	0	0.170732	0	0.030303	0	0.0273973	0	0	0	0.031746	0.783159	0.0423729	4.15367	0.0196078	0	0	0	0	0
Rubiaceae	Gardenia erubescens Stapf & Hutch.	Shrub	0	0	0	0	0.0606061	0	0.0273973	0	0.24	20.3347	0.015873	1.55088	0.0423729	1.65811	0.0392157	0	0	0	0	0
Fabaceae	Dialium guineense WiIld.	Tree	0.0833333	67.935	0	1.43527	0	77.2515	0.164384	2.16577	0.04	0	0.111111	2.49658	0.0254237	0	0	0	0	0	0	0
Phyllanthaceae	Uapaca heudelotii Baill.	Tree	0	0	0.195122	0	0.121212	0	0.0136986	0	0.04	0	0	0.311142	0.0338983	2.25149	0.0196078	0	0	0	0	0
Meliaceae	Azadirachta indica A. Juss.	Tree	0	0	0	0	0.1	0	0.1	0	0	0	0	0	0	0	0.1	0	0	0	0.1	0
Fabaceae	Pericopsis laxiflora (Benth. ex Baker) Meeuwen	Tree	0.0416667	0	0.0487805	0	0	0	0	0	0.04	1.27758	0.0634921	5.20205	0.0254237	1.08507	0	0	0.174312	4.72249	0	5.98868
Fabaceae	Daniellia ogea (Harms) Rolfe ex Holland	Tree	0	0.765177	0	0	0.0606061	0	0.123288	0	0	2.21684	0.126984	0	0.0508475	0	0.0196078	0	0	0	0	0
Anacardiaceae	Sclerocarya birrea (A.Rich.) Hochst.	Tree	0	0	0.0243902	0	0	0	0	0	0	0	0	0	0	0	0.0196078	12.2581	0.256881	3.97051	0.0566038	7.41176
Moraceae	Ficus trichopoda Baker	Tree	0.0416667	0	0	0	0.030303	0	0.0958904	0	0	0	0.0952381	0	0.0508475	0	0.0392157	0	0	0	0	0
Polygalaceae	Securidaca longipedunculata Fresen.	Shrub	0.0833333	0	0.0487805	0	0	0	0	0	0	0	0.0793651	0	0.00847458	1.08507	0.0196078	7.41213	0.0917431	2.66108	0.0188679	1.3472
Combretaceae	Combretum micranthum G.Don	Shrub	0	0	0	0	0.0909091	0	0.109589	0	0	0	0.047619	0	0.0169492	0.532363	0.0784314	0	0	0	0	0
Combretaceae	Terminalia avicennioides Guill. & Perr.	Shrub	0	0	0.0731707	0	0	0	0	0	0.08	0	0	9.89943	0	0	0.0588235	7.18161	0.110092	9.06022	0.0188679	4.67717
Malvaceae	Sterculia setigera Delile	Tree	0	0	0.0487805	0	0	0	0	0	0.04	0	0	0	0	0	0	15.0671	0.183486	9.76985	0.0566038	10.4329
Ximeniaceae	Ximenia americana L.	Shrub	0	0	0.0487805	0	0	0	0	0	0	0	0	0	0	0	0	0	0.12844	1.13687	0.150943	1.04778
Malvaceae	Adansonia digitata L.	Tree	0.0833333	3.18032	0.0243902	0	0.030303	0	0.0547945	0	0	0	0.047619	0	0.0254237	0	0.0196078	1.27832	0.0366972	4.6857	0	0
Combretaceae	Combretum nigricans Lepr. ex Guill. & Perr.	Tree	0.0416667	0	0.121951	0	0	0	0.0136986	0	0	1.1627	0.031746	0	0	0	0.0196078	0	0.0917431	0	0	0
Phyllanthaceae	Flueggea virosa (Roxb. ex Willd.) Royle	Shrub	0	0	0.097561	66.6729	0	0	0	0	0	0	0.015873	0	0	1.65811	0.0392157	0	0.0917431	0	0.0754717	0
Phyllanthaceae	Bridelia ferruginea Benth.	Tree	0	0	0.0731707	0	0.030303	0	0.0273973	0	0.04	2.13088	0.047619	7.84407	0.0254237	0	0.0392157	0	0.0366972	1.91889	0	3.96462
Fabaceae	Tamarindus indica L.	Tree	0	0	0.0487805	0	0	0	0	0	0	0	0	0	0	0	0.0392157	14.4206	0.146789	4.29354	0.0754717	8.60078
Combretaceae	Guiera senegalensis J.F.Gmel.	Shrub	0	0	0	0	0	0	0	0	0	0	0	0	0	0	0	2.05629	0.146789	0	0.150943	0
Malvaceae	Ceiba pentandra (L.) Gaertn.	Tree	0.0416667	0	0.0487805	4.01312	0.030303	26.1826	0.0136986	0.673104	0	0	0.0952381	0.756765	0.0254237	0.532363	0.0196078	0	0.0183486	0	0	0
Fabaceae	Entada africana Guill. & Perr.	Shrub	0	0	0.0243902	0	0	0	0	0	0	0	0.031746	2.79829	0	0	0.0196078	0	0.100917	4.56016	0.113208	7.35643
Rubiaceae	Pavetta corymbosa (DC.) F.N.Williams	Shrub	0	0	0	0	0.0606061	0	0.0547945	0	0	0	0.0952381	0	0.0338983	0	0.0392157	0	0	0	0	0
Apocynaceae	Rauvolfia vomitoria Wennberg	Tree	0.0416667	0.76745	0.0731707	0	0.0606061	0	0	0	0	12.8704	0.0793651	0	0	0	0.0196078	0	0	0	0	0
Fabaceae	Daniellia oliveri (Rolfe) Hutch. & Dalziel	Tree	0	0	0.0487805	0	0.0606061	0	0	0	0	52.816	0.015873	11.1498	0.0169492	2.86521	0.0392157	0	0.0550459	7.1775	0.0377358	12.6754
Cannabaceae	Trema orientalis (L.) Blume	Tree	0.0416667	0	0	0	0.0606061	0	0	0	0.12	0	0.031746	0	0	0	0.0196078	0	0	0	0	0
Malvaceae	Cola gigantea A.Chev.	Tree	0	0	0.0487805	0.694348	0	0	0.0684932	0	0	6.14581	0.047619	0	0.0847458	0	0.0196078	0	0	0	0	0
Moraceae	Ficus sycomorus L.	Tree	0	0	0.097561	0	0	0	0	0	0	0	0	0	0	0	0.0196078	3.31645	0.110092	4.03998	0.0377358	1.21706
Malvaceae	Grewia flavescens Juss.	Shrub	0	0	0	0	0	0	0	0	0	0	0.015873	0	0	0	0	0	0.110092	0	0.132075	0
Rubiaceae	Mitragyna inermis (Willd.) Kuntze	Shrub	0	0	0	0	0	0	0.0273973	0	0	0	0.015873	4.87021	0.00847458	0	0	2.63363	0.12844	5.41687	0.0754717	0
Loganiaceae	Strychnos spinosa Lam.	Shrub	0	0	0.0243902	0	0	0	0	0	0	0	0	0	0	0	0.0196078	0	0.183486	5.79455	0.0188679	3.58087
Moraceae	Ficus exasperata Vahl	Tree	0.0833333	0	0.0731707	3.89742	0	0	0	0	0	1.44919	0.015873	5.60374	0.0677966	1.65811	0	0	0	0	0	0
Myrtaceae	Syzygium guineense (Willd.) DC.	Tree	0.0416667	0	0	0	0.0909091	0	0	24.4407	0	0	0.0793651	0.38993	0	0	0.0196078	0	0	0	0	0
Zygophyllaceae	Balanites aegyptiaca (L.) Delile	Tree	0	0	0	0	0	0	0	0	0	0	0.031746	0	0	0	0.0196078	6.13848	0.0917431	7.69538	0.0754717	9.52995
Lecythidaceae	Napoleonaea imperialis P.Beauv.	Tree	0	0	0	0	0.0606061	0	0.0273973	0	0.04	0	0.015873	0	0.0169492	0	0.0392157	0	0	0	0	0
Rubiaceae	Psychotria rufipilis A.Chev. ex De Wild.	Shrub	0	0	0	0	0.0606061	0	0	0	0	0	0.0634921	0	0.00847458	0	0.0588235	0	0	0	0	0
Sapindaceae	Blighia sapida K.D.Koenig	Tree	0	0	0	0	0	0	0	0	0.08	0	0	0.599608	0.0169492	1.08507	0.0196078	0	0.0733945	0	0	0
Rubiaceae	Pavetta crassipes K. Schum.	Shrub	0	0	0	0	0.030303	0	0.0136986	0	0	0.276134	0.0634921	0	0.0338983	0	0.0392157	0	0	0	0	0
Burseraceae	Boswellia dalzielii Hutch.	Tree	0	0	0.0487805	0	0	0	0	0	0	0	0	0	0	0	0	0	0.12844	0.538643	0	4.16642
Fabaceae	Senegalia ataxacantha (DC.) Kyal. & Boatwr.	Shrub	0.0416667	0	0	0	0.030303	0	0	0	0	0	0.047619	0.703122	0	0	0	0	0.0366972	0	0.0188679	0
Annonaceae	Annona muricata L.	Shrub	0	0	0	0	0	0	0.0684932	0	0	0	0.0634921	0	0.0423729	0	0	0	0	0	0	0
Sapindaceae	Lecaniodiscus cupanioides Planch. ex Benth.	Tree	0	24.5439	0	0	0.0606061	11.6745	0.0136986	0	0.04	0	0.015873	1.03431	0	0	0.0392157	0	0	0	0	0
Clusiaceae	Garcinia kola Heckel	Tree	0	0	0	0	0.0909091	0	0	0	0	0	0.047619	0	0.0254237	0	0	0	0	0	0	0
Anacardiaceae	Ozoroa insignis Delile	Shrub	0	0	0	0	0	0	0	0	0.04	0	0.0952381	0	0	0	0	1.60484	0	3.05523	0	2.7617
Fabaceae	Aganope stuhlmannii (Taub.) Adema	Tree	0	0	0	0	0	0	0	0	0	0	0	0	0	0	0.0980392	0	0.0366972	0	0	0
Lamiaceae	Vitex doniana Sweet	Tree	0	0	0	0	0	0	0	0	0	0	0	9.38085	0	0	0	0	0.0917431	0	0.0377358	0
Euphorbiaceae	Croton gratissimus Burch.	Tree	0	0	0.0731707	0	0	0	0.0136986	0	0	1.35232	0.015873	0	0.0254237	0	0	0	0	0	0	0
Clusiaceae	Symphonia globulifera L.f.	Tree	0	0	0	0	0.0909091	0	0	0	0	0	0.031746	0	0	0	0	0	0	0	0	0
Loganiaceae	Strychnos innocua Delile	Shrub	0	0	0	0	0.030303	0	0	0	0	0	0.0634921	0	0.00847458	0	0.0196078	1.21769	0	0	0	0
Phyllanthaceae	Uapaca togoensis Pax	Tree	0	0	0	0	0	0	0.0136986	0	0.08	0	0	3.07789	0.00847458	0	0	0	0.0183486	0	0	0
Fabaceae	Senegalia senegal (L.) Britton	Tree	0	0	0	0	0	0	0	0	0	0	0	0	0	0	0	0	0.100917	0	0.0188679	0
Boraginaceae	Cordia sebestena L.	Shrub	0	0	0.0243902	0	0	0	0	0	0	0	0	0	0	0	0	0	0.0917431	0	0	0
Anacardiaceae	Spondias mombin L.	Tree	0	0	0	12.6642	0	0	0.0821918	0	0	5.91802	0	0.621079	0.0338983	2.78385	0	0	0	0	0	0
Combretaceae	Combretum sericeum G.Don	Shrub	0	0	0	0	0	0	0	0	0	0	0	0	0	0	0	66.5611	0.0366972	9.92935	0.0754717	15.298
Ulmaceae	Holoptelea grandis (Hutch.) Mildbr.	Tree	0.0416667	0	0	0	0	0	0	0	0	0	0.047619	0	0.0169492	0	0	0	0	0	0	0
Euphorbiaceae	Jatropha curcas L.	Shrub	0	0	0.0243902	0	0	0	0	0	0.04	0	0.015873	0	0.0254237	0	0	0	0	0	0	0
Rubiaceae	Crossopteryx febrifuga (Afzel. ex G.Don) Benth.	Tree	0	0	0.0487805	0	0	0	0	0	0	5.10306	0	2.90397	0	0	0	4.06558	0.0183486	6.59896	0.0377358	11.3717
Moraceae	Ficus thonningii Blume	Tree	0	0	0	9.82406	0.0606061	0.320402	0.0410959	20.1917	0	0	0	12.7131	0	2.86521	0	0	0	0	0	0
Chrysobalanaceae	Maranthes polyandra (Benth.) Prance	Shrub	0	0	0	0	0	0	0	0	0	0	0	0	0	0	0.0196078	0	0.0733945	0	0	2.90575
Fabaceae	Albizia adianthifolia (Schum.) W. Wight	Tree	0	28.359	0	0	0	0	0.0273973	0	0	0	0.0634921	0	0	0	0	0	0	0	0	0
Apocynaceae	Alstonia congensis Engl.	Tree	0	0	0	0	0	0	0.0410959	154.654	0	0	0.031746	0	0.0169492	0	0	0	0	0	0	0
Moraceae	Ficus sur Forssk.	Tree	0	3.34458	0.0243902	0	0	0	0	12.8149	0	0	0	3.26975	0	0	0.0392157	0	0	0	0.0188679	0
Bignoniaceae	Stereospermum kunthianum Cham.	Tree	0	0	0	0	0	0	0	0	0	0	0	0.491766	0.0254237	0	0.0196078	4.47951	0.0183486	2.43053	0.0188679	2.98636
Fabaceae	Senna siamea (Lam.) H.S.Irwin & Barneby	Tree	0	0	0.0243902	0	0	0	0	0	0	0	0	0	0	0	0	0	0.0550459	0	0	0
Moraceae	Ficus glumosa Delile	Tree	0	0	0.0487805	0	0	0	0	0	0	0	0	0	0	0	0	0	0.0183486	10.8668	0	9.02431
Bignoniaceae	Crescentia cujete L.	Tree	0	0	0	0	0	0	0	0	0	0	0	0	0	0	0.0196078	0	0	0	0.0377358	0
Fabaceae	Senegalia dudgeonii (Craib) Kyal. & Boatwr.	Tree	0	0	0	0	0	0	0	0	0	0	0	0	0	0	0	4.23117	0.0183486	7.9891	0.0377358	4.13221
Fabaceae	Entada abyssinica Steud. ex A.Rich.	Shrub	0	0	0	0	0	0	0	0	0.04	0	0.015873	0	0	0	0	0	0	0	0	0
Celastraceae	Gymnosporia senegalensis (Lam.) Loes.	Shrub	0	0	0	0	0	0	0	0	0	0	0	0	0	0	0	0	0.0366972	2.42461	0.0188679	0
Fabaceae	Vachellia seyal (Delile) P.J.H.Hurter	Shrub	0	0	0	0	0	0	0	0	0	0	0	0	0	0	0	2.14346	0.0550459	6.94242	0	0
Fabaceae	Senegalia gourmaensis (A.Chev.) Kyal. & Boatwr.	Shrub	0	0	0	0	0	0	0	0	0	0	0	0	0	0	0	0	0.0550459	0	0	0
Phyllanthaceae	Phyllanthus reticulatus Poir.	Shrub	0	0	0	0	0	0	0	0	0	0	0.047619	0	0	0.532363	0	0	0	0	0	0
Moraceae	Antiaris toxicaria (J.F.Gmel.) Lesch.	Tree	0	8.21562	0	3.26332	0	0.301086	0.0273973	15.6191	0	0	0.015873	0	0	0	0	0	0	0	0	0
Fabaceae	Vachellia nilotica (L.) P.J.H.Hurter & Mabb.	Shrub	0	0	0	0	0	0	0	0	0	0	0	0	0	0	0.0196078	1.50013	0.0183486	2.18707	0	0
Rubiaceae	Morelia senegalensis A.Rich. ex DC.	Shrub	0	0	0	0	0	0	0	0	0	0	0	0	0	0	0	0	0.0183486	0	0.0188679	0
Fabaceae	Isoberlinia doka Craib & Stapf	Tree	0	0	0	0	0	0	0	0	0	0	0	26.0095	0	0	0	0	0.0366972	11.8178	0	27.4162
Fabaceae	Alantsilodendron pilosum Villiers	Shrub	0	0	0	0	0	0	0	0	0	0	0	0	0	0	0.0196078	0	0	0	0	1.23493
Moraceae	Ficus polita Vahl	Tree	0	0	0	0	0	0	0	0	0	0	0	0	0	0	0	0	0	0	0.0188679	0
Moraceae	Ficus platyphylla Delile	Tree	0	0	0	0	0	0	0	0	0	0	0	0	0	0	0	0	0.0183486	0	0	0
Euphorbiaceae	Mallotus oppositifolius (Geiseler) Müll.Arg.	Shrub	0	0	0	0	0	0	0	0	0	0	0.015873	0	0	0	0	0	0	0	0	0
Putranjivaceae	Drypetes floribunda (Müll.Arg.) Hutch.	Tree	0	0	0	0	0	64.2674	0	0.743298	0	0	0	0	0	0	0	0	0	0	0	0
Apocynaceae	Funtumia elastica (Preuss) Stapf	Tree	0	0	0	23.2515	0	0	0	0	0	0	0	0	0	0	0	0	0	0	0	0
Annonaceae	Cleistopholis patens (Benth.) Engl. & Diels	Tree	0	0	0	0	0	1.78121	0	0	0	0	0	0	0	20.4518	0	0	0	0	0	0
Myristicaceae	Pycnanthus angolensis (Welw.) Warb.	Tree	0	19.7116	0	2.22407	0	0	0	0	0	0	0	0	0	0	0	0	0	0	0	0
Combretaceae	Terminalia laxiflora Engl.	Shrub	0	0	0	0	0	0	0	0	0	0	0	0	0	21.513	0	0	0	0	0	0
Sapotaceae	Mimusops andongensis Hiern	Shrub	0	0	0	0	0	20.9085	0	0	0	0	0	0	0	0	0	0	0	0	0	0
Olacaceae	Olax subscorpioidea Oliv.	Tree	0	3.06394	0	16.8598	0	0	0	0	0	0	0	0	0	0	0	0	0	0	0	0
Cannabaceae	Celtis prantlii Priemer ex Engl.	Tree	0	3.18729	0	0	0	13.3804	0	1.03216	0	0	0	0	0	0	0	0	0	0	0	0
Ebenaceae	Diospyros abyssinica (Hiern) F.White	Tree	0	0	0	0	0	16.4756	0	0	0	0	0	0	0	0	0	0	0	0	0	0
Fabaceae	Isoberlinia tomentosa (Harms) Craib & Stapf	Tree	0	0	0	0	0	0	0	0	0	0	0	15.268	0	0	0	0	0	0	0	0
Malvaceae	Grewia mollis Juss.	Shrub	0	0	0	0	0	0	0	0	0	0	0	0	0	0	0	7.26844	0	1.82671	0	5.65824
Malvaceae	Sterculia tragacantha Lindl.	Shrub	0	13.1039	0	0	0	0.317663	0	0	0	0	0	0	0	0	0	0	0	0	0	0
Rutaceae	Zanthoxylum zanthoxyloides (Lam.) Zepern. & Timler	Tree	0	0.776289	0	9.81332	0	0	0	0	0	0	0	0	0	0	0	0	0	0	0	0
Cannabaceae	Celtis zenkeri Engl.	Tree	0	0	0	10.3902	0	0	0	0	0	0	0	0	0	0	0	0	0	0	0	0
Meliaceae	Trichilia megalantha Harms	Tree	0	9.29072	0	0	0	0	0	0	0	0	0	0	0	0	0	0	0	0	0	0
Apocynaceae	Holarrhena floribunda (G.Don) T.Durand & Schinz	Shrub	0	0	0	0	0	1.01919	0	0	0	0	0	0.870864	0	0	0	1.2293	0	3.67808	0	1.25169
Fabaceae	Pentaclethra macrophylla Benth.	Tree	0	0	0	0	0	0	0	0	0	6.09544	0	0.557006	0	0	0	0	0	0	0	0
Malvaceae	Cola cordifolia (Cav.) R.Br.	Tree	0	6.51999	0	0	0	0	0	0	0	0	0	0	0	0	0	0	0	0	0	0
Anacardiaceae	Pseudospondias microcarpa (A.Rich.) Engl.	Tree	0	0	0	5.22354	0	0	0	0	0	0	0	1.23648	0	0	0	0	0	0	0	0
Chrysobalanaceae	Parinari curatellifolia Planch. ex Benth.	Shrub	0	0	0	0	0	0	0	0	0	3.36769	0	2.98546	0	0	0	0	0	0	0	0
Sapindaceae	Allophylus africanus P.Beauv.	Shrub	0	0	0	0	0	0	0	0	0	0	0	0	0	6.23892	0	0	0	0	0	0
Lamiaceae	Gmelina arborea Roxb. ex Sm.	Tree	0	0	0	0	0	0	0	0	0	0	0	5.87227	0	0	0	0	0	0	0	0
Combretaceae	Combretum glutinosum Perr. ex DC.	Tree	0	0	0	0	0	0	0	0	0	0	0	0	0	4.82842	0	0	0	0	0	0
Fabaceae	Senegalia polyacantha (Willd.) Seigler & Ebinger	Tree	0	0	0	0	0	0	0	0	0	0	0	0	0	4.82842	0	0	0	0	0	0
Sapindaceae	Pancovia bijuga Willd.	Shrub	0	0	0	0	0	3.95283	0	0.789573	0	0	0	0	0	0	0	0	0	0	0	0
Rhizophoraceae	Cassipourea congoensis R.Br. ex DC.	Shrub	0	0	0	0	0	4.04752	0	0	0	0	0	0	0	0	0	0	0	0	0	0
Moraceae	Ficus lutea Vahl	Tree	0	0	0	0	0	0	0	0	0	0	0	2.08202	0	1.65811	0	0	0	0	0	0
Rubiaceae	Pouchetia africana A.Rich. ex DC.	Shrub	0	0	0	0	0	1.22843	0	0	0	0	0	2.2927	0	0	0	0	0	0	0	0
Fabaceae	Erythrina senegalensis DC.	Shrub	0	3.34346	0	0	0	0	0	0	0	0	0	0	0	0	0	0	0	0	0	0
Fabaceae	Millettia thonningii (Schumach. & Thonn.) Baker	Tree	0	0	0	2.66165	0	0	0	0	0	0	0	0	0	0	0	0	0	0	0	0
Moraceae	Ficus capreifolia Delile	Shrub	0	0	0	0	0	0	0	0	0	0	0	0	0	0	0	0	0	0	0	2.54845
Moraceae	Milicia excelsa (Welw.) C.C.Berg	Tree	0	1.55101	0	0	0	0	0	0	0	0	0	0	0	0.532363	0	0	0	0	0	0
Fabaceae	Senegalia macrostachya (Rchb. ex DC.) Kyal. & Boatwr.	Shrub	0	0	0	0	0	0	0	0	0	0	0	0	0	0	0	2.05216	0	0	0	0
Sapindaceae	Blighia unijugata Baker	Tree	0	0	0	2.01579	0	0	0	0	0	0	0	0	0	0	0	0	0	0	0	0
Cannabaceae	Celtis toka (Forssk.) Hepper & J.R.I.Wood	Tree	0	0	0	0	0	0	0	0	0	0	0	0.867511	0	0	0	0	0	1.12056	0	0
Sapotaceae	Malacantha alnifolia (Baker) Pierre	Shrub	0	0	0	0	0	1.57429	0	0	0	0	0	0	0	0	0	0	0	0	0	0
Fabaceae	Tetrapleura tetraptera (Schumach. & Thonn.) Taub.	Tree	0	0	0	0	0	1.14259	0	0	0	0	0	0	0	0	0	0	0	0	0	0
Combretaceae	Terminalia mantaly H.Perrier	Tree	0	0	0	0	0	0	0	0	0	0	0	1.12014	0	0	0	0	0	0	0	0
Combretaceae	Terminalia macroptera Guill. & Perr.	Shrub	0	0	0	0	0	0	0	0	0	0	0	0	0	1.08507	0	0	0	0	0	0
Lamiaceae	Clerodendrum polycephalum Baker	Shrub	0	0	0	0	0	0	0	0	0	0	0	0	0	1.08507	0	0	0	0	0	0
Araliaceae	Cussonia arborea Hochst. ex A.Rich.	Tree	0	0	0	0	0	0	0	0	0	0	0	0.978229	0	0	0	0	0	0	0	0
Annonaceae	Monodora tenuifolia Benth.	Tree	0	0	0	0	0	0.618694	0	0	0	0	0	0	0	0	0	0	0	0	0	0
Anacardiaceae	Lannea nigritana (Scott Elliot) Keay	Tree	0	0	0	0	0	0.610017	0	0	0	0	0	0	0	0	0	0	0	0	0	0
Ochnaceae	Ochna membranacea Oliv.	Shrub	0	0	0	0	0	0.604559	0	0	0	0	0	0	0	0	0	0	0	0	0	0
Fabaceae	Albizia zygia (DC.) J.F.Macbr.	Tree	0	0	0	0	0	0.603098	0	0	0	0	0	0	0	0	0	0	0	0	0	0
Fabaceae	Erythrophleum africanum (Benth.) Harms	Tree	0	0	0	0	0	0.30264	0	0	0	0	0	0	0	0	0	0	0	0	0	0
Annonaceae	Dennettia tripetala Baker f.	Tree	0	0	0	0	0	0.297849	0	0	0	0	0	0	0	0	0	0	0	0	0	0
